# Supplementary material for: An Internal-Electrostatic-Field-Boosted Self-Powered Ultraviolet Photodetector
Source: Nanomaterials (Basel). 2022 Sep 15;12(18):3200. doi: 10.3390/nano12183200 (PMC9503600; doi:10.3390/nano12183200)
Supplement: Supplementary file 1 [file nanomaterials-12-03200-s001.zip]

Archive with 1 entries (1 files):
- nanomaterials-1895491-Supplementary.pdf
